# Supplementary material for: Palladium Decorated, Amine Functionalized Ni-, Cd- and Co-Ferrite Nanospheres as Novel and Effective Catalysts for 2,4-Dinitrotoluene Hydrogenation
Source: Int J Mol Sci. 2022 Oct 30;23(21):13197. doi: 10.3390/ijms232113197 (PMC9657705; doi:10.3390/ijms232113197)
Supplement: Supplementary file 1 [file ijms-23-13197-s001.zip]

Archive with 1 entries (1 files):
- ijms-1943254-supplementary.pdf
